# Supplementary material for: The Influence of Prior Perception, Attitude, and Immediate Knowledge of AI on Adolescents’ Preferences for High- and Low-Replaceable Jobs
Source: Behav Sci (Basel). 2026 Jan 5;16(1):72. doi: 10.3390/bs16010072 (PMC12837924; doi:10.3390/bs16010072)
Supplement: Supplementary file 1 [file behavsci-16-00072-s001.zip]

Archive with 3 entries (2 files):
- Questionnaires S1/
- Questionnaires S1/Version A.pdf
- Questionnaires S1/Version B.pdf
